# Supplementary material for: Network and Pathway Analysis of Toxicogenomics Data
Source: Front Genet. 2018 Oct 22;9:484. doi: 10.3389/fgene.2018.00484 (PMC6204403; doi:10.3389/fgene.2018.00484)
Supplement: Supplementary file 1 [file Table_1.XLSX]

## Sheet: hotnet_max_modules
Supplementary Table 1 : Drug toxicity modules for all anthracyclines treatments. For each module we include the size (number of nodes) and list of genes that are in the module
drug	dose	day	size	subnetwork genes
DAU	3.25	1	61	ADAMTSL5,AHSG,ALB,APOA1,APOA2,APOA4,APOC1,APOC2,APOC3,BARX1,BST2,C1QB,C1QC,C1R,C1S,C3,C6orf120,CFHR1,CFP,CHRNB1,CMTM5,CPN1,CRELD2,CRP,CYP27A1,DAG1,FBN1,FCN1,FCN2,FOXA3,GC,GPLD1,HGF,HP,HPX,IGFBP3,ITIH1,KLKB1,LAMA4,LAPTM4A,LCAT,LOXL1,MASP1,MFAP5,MSX1,NMNAT1,ORM1,PAX9,PF4V1,PLA2G1B,PLA2G2A,PRDX4,PTN,RAPSN,RBP4,SRGN,ST3GAL3,STC2,TFRC,TLE2,TTR
DAU	3.25	3	100	ADAM2,ADAMTS1,ANGPT1,ANGPT2,APCS,BNIP3L,CASR,CCL2,CCL21,CCL5,CCR2,CD37,CD44,CD48,CD53,CD74,CD82,CD8A,CD9,CHRM1,CLEC7A,CLN8,COL18A1,COMT,CRP,CTSF,CXCL13,CXCL9,CXCR4,CYB5B,F2,F2RL1,F2RL2,F2RL3,F5,FCER1A,FCER1G,FCER2,FCGR3A,FCGR3B,FCN1,FCN2,FGF1,FGFR3,FLT1,FLT4,GLG1,GPC1,HLA-DQB1,HLA-DRA,HPX,HYAL2,ICAM5,IFI30,IFNAR2,IFNB1,IGSF8,IL1A,ITGA5,ITGAD,ITGB2,JAM3,LAT,LCK,MASP1,MS4A1,NAPSA,NCR1,NRP1,NRP2,OCL…
DAU	3.25	5	72	ADAM2,ADAMTS1,ANGPT2,C9,CCL19,CCL2,CCL20,CCL21,CCL22,CCL5,CD1D,CD2,CD37,CD38,CD3D,CD53,CD59,CD63,CD74,CD82,CD8A,CD8B,CD9,CLEC7A,CTGF,CXCL12,DOK2,FCER1A,FCER1G,FCER2,FCGR1A,FCGR3A,FCGR3B,FMOD,HBEGF,HLA-DQA1,HLA-DQA2,HLA-DQB1,HLA-DRA,IL1RL1,IL33,ITGAD,ITGB2,KCNA3,KCNA4,LCK,LDLR,LDLRAP1,LTBP3,MS4A1,NAPSA,NCR1,NCR3,NOV,P4HTM,PF4,PI4K2A,PLA2G2A,PLVAP,PRF1,PSD4,PTPRC,PTPRCAP,SLC6A8,SMPD2,SRGN,TEK,TGFB3…
DOX	3	1	53	ACVR2A,ADAMTS1,APOA1,APOA2,APOA4,APOC1,APOC2,APOC3,APOD,APOH,C1QA,C1QB,C1QC,C1R,C6orf120,CD14,CD55,CD97,CFHR1,CHRDL2,CMTM5,CXCL12,DGAT1,ECM1,EFEMP1,EFEMP2,ELN,FBLN1,FBLN5,FSTL1,HP,HPR,HPX,HRG,IGSF1,INHA,INHBA,LCAT,LGALS8,LPA,MMP12,MMP14,MMP7,MMP8,NOV,PF4,SLC12A4,SMPDL3A,SOD3,SPP1,TFPI,TIMP3,TIMP4
DOX	3	3	164	ABHD17A,ABLIM2,ABRA,ACTA1,ADAM9,ADAMTS12,ADAMTS5,ANK1,ANXA7,APBB1,APBB1IP,APBB2,APOE,APOH,BAIAP2,BCAT2,BDNF,BGN,BMP1,BST2,C1QA,C1QB,C1QC,C1R,C1S,C6orf120,CA2,CA4,CCL19,CCL21,CCR2,CD14,CD40,CD47,CD53,CD63,CD74,CD81,CLCA2,CLDN1,CNTF,COL13A1,COL18A1,COL5A2,COL8A1,COMP,COPA,COPG2,COPZ2,CPE,CTSB,CXCL13,CXCR4,CYP51A1,DMP1,ECM1,EFEMP1,EFEMP2,EGFL7,ELN,EPB42,EPHX1,FAT1,FBLN1,FBLN5,FCN1,FCN2,FGF2,FLAD1,FM…
DOX	3	5	27	ABHD17A,C4BPB,CRELD2,DNAJC3,FGF2,GPC3,GPC4,GSTK1,IDE,IGF1,IGF2,IGFBP4,IGFBP5,IGFBP6,LMAN2,NOV,PDIA6,PPCS,PRF1,PROS1,RBP4,S100A4,SERPINH1,SLC2A4,SRGN,TTR,ZPBP2
EPI	2.7	1	64	ABHD17A,ADAMTS5,ADAMTS7,ALB,AMBP,APOC1,APOC3,APOH,BMP1,BST2,CCL2,COL18A1,COL1A1,COL3A1,COL5A1,COL5A2,COL5A3,COMP,CRELD2,DPT,EFEMP1,EGFL7,ELN,FBLN5,FBN1,FCN1,FCN2,FGF2,GPC3,GPC4,GRN,HP,HPX,IGF1,IGF2,IGFBP3,IGFBP4,IGFBP5,LAMA4,LAPTM4A,LOX,LOXL1,LOXL2,LPA,LUM,MARCH8,MDK,MFAP5,MMP14,MMP7,NID2,PCOLCE,PLA2G2A,RBP4,SOD3,SPP1,SPPL2A,TFRC,TIMP3,TIMP4,TINAGL1,TNXB,VCAN,XCL1
EPI	2.7	3	46	ACOT7,ATP7B,BDNF,CLU,CLUAP1,CPE,CRELD2,CYP1A2,CYP2E1,DOCK6,EPHX1,GABARAPL1,GPC3,GPI,HMOX1,IGF2,IGFALS,IGFBP1,IGFBP3,IGFBP5,IGFBP6,ISG15,ITIH3,MX1,NTF3,NUCB2,ORM1,PLA2G2A,PLOD1,POR,PRF1,RBP4,RCOR1,REG1A,REG1B,SERPINE1,SERPINH1,SPINT2,SQSTM1,SRGN,TEX264,THBD,TRH,TTR,UBA7,USP18
EPI	2.7	5	58	ALG3,BMP1,CCL20,CD14,CD55,CD97,CLEC3B,COL1A1,COL3A1,COL5A1,COL5A2,COL5A3,COL6A1,COL6A2,CRELD2,CTGF,DMP1,ELN,FBN1,FGL1,FLAD1,FMOD,FSTL1,GPC1,GPC3,GPRC5B,HBEGF,IGF2,IGFBP1,IGFBP3,IGFBP4,IGFBP5,IGFBP6,KLHL14,LAMB1,LGALS1,LGALS3BP,LOXL1,LPAR1,LTBP2,LTBP3,MDK,MFAP2,NID2,NOV,ORM1,PCOLCE,PLA2G2A,PLAT,PRTFDC1,S100A4,SDC4,SERPINE1,SERPINH1,SLC12A4,SLC30A5,TGFB3,TNXB
IDA	0.625	1	128	ADAMTS1,AGRN,ALB,AP4B1,APCS,APOA4,APOC1,ASNA1,ASPM,BAAT,BMP1,BMP4,BMP6,BMPER,BUB1,C3,C4BPA,CCR2,CEP78,CFHR1,CFI,CHRDL1,CHRDL2,CMTM5,COL11A1,COL1A1,COL3A1,COL5A1,COL5A2,COL5A3,CPN1,CRELD2,CRP,CSH1,CTGF,CXCR4,CXCR5,DAG1,DDR1,EGFL7,EGFL8,FBLN1,FBN1,FCN1,FCN2,FGA,FGB,FGF7,GBP2,GC,GDNF,GRN,HEMGN,HP,HPX,HSF1,IGF2,IGFALS,IGFBP3,IGFBP5,IRF7,IRF9,ISG15,KLK6,KLKB1,LAMA4,LBP,LGALS3BP,LGALS8,LOXL1,LOXL2,LTBP…
IDA	0.625	3	31	ABCA1,ADPGK,APOA1,APOA4,APOC1,APOC3,CADM1,COL13A1,DGAT1,DTNA,FBLN1,FCN1,FCN2,KCNJ12,LAMC1,LAMC2,LCAT,LGALS3BP,LIN7A,LTBP4,MPP3,NID1,NOV,PLTP,PON1,PRELP,SIGLEC10,SMPDL3A,SPTLC1,SPTSSA,SPTSSB
IDA	0.625	5	159	ACAN,ACVR2B,AKT1S1,ALB,ALG11,AMBP,APLF,APOA2,APOA4,APOC3,APOH,APTX,ARIH1,B2M,BMP1,BMP2,BMP6,C1QA,C1QB,C1QC,C6orf120,CAB39L,CCL2,CCL20,CCL5,CCR2,CD1D,CD2,CD37,CD53,CD8A,CD8B,CEBPB,CEBPD,CLDN1,CLEC7A,CMTM5,COL1A1,COL5A1,COL5A2,COL5A3,COL6A1,COL6A2,COL7A1,CTSC,CXCL10,CXCL9,CXCR3,CXCR4,DBP,DHPS,DPT,EBI3,ELN,FBLN5,FCGRT,FCN1,FCN2,FGB,FST,FSTL1,GFM2,GHR,GPLD1,GREM2,HFE2,HGFAC,HP,HPX,HRG,IFFO1,IGFALS,IG…
